# Supplementary material for: Transgene flow in Mexican maize revisited: Socio‐biological analysis across two contrasting farmer communities and seed management systems
Source: Ecol Evol. 2017 Oct 11;7(22):9461–72. doi: 10.1002/ece3.3415 (PMC5696427; doi:10.1002/ece3.3415)
Supplement: Supplementary file 2 [file ECE3-7-9461-s002.xlsx]

## Sheet: Supplementary File 1
Transgene flow in Mexican maize revisited: socio-biological analysis across contrasting communities and seed management systems
Sarah Z. Agapito-Tenfen1, Flor R. Lopez1, Narmeen Mallah2, Gretta Abou-Slemayne2, Miluse Tritkova3, Angelika Hilbeck3, Rubens O. Nodari4 and Fern Wickson1*
Table 2. Cycle of quantification (Cq) for tenplicates for each sample. The two gene targets (P35S and TNOS) results are presented in separate columns. Tenplicates were only performed by the laboratories that obtained amplification in the first screening runs. 'Udetermined' results were obtained when no fluorescent signal was detected by the real-time machine. Samples not presented here showed 'un…
Sample ID	P-35S target			T-nos target		Results interpretation
	Laboratory 1	Laboratory 2	Laboratory 3	Laboratory 2	Laboratory 3
Sample 2				43.8939		Likely negative
Sample 2				Undetermined
Sample 2				Undetermined
Sample 2				38.7119
Sample 2				Undetermined
Sample 2				Undetermined
Sample 2				Undetermined
Sample 2				45.1731
Sample 2				Undetermined
Sample 2				Undetermined
Sample 3		Undetermined		Undetermined		Likely negative
Sample 3		39.9048		Undetermined
Sample 3		Undetermined		49.2268
Sample 3		Undetermined		Undetermined
Sample 3		Undetermined		46.3161
Sample 3		Undetermined		Undetermined
Sample 3		Undetermined		Undetermined
Sample 3		40.9677		Undetermined
Sample 3		Undetermined		Undetermined
Sample 3		Undetermined		Undetermined
Sample 8				Undetermined		Likely negative
Sample 8				Undetermined
Sample 8				Undetermined
Sample 8				Undetermined
Sample 8				Undetermined
Sample 8				Undetermined
Sample 8				Undetermined
Sample 8				Undetermined
Sample 8				Undetermined
Sample 8				Undetermined
Sample 9				45.5834		Likely positive
Sample 9				Undetermined
Sample 9				44.9332
Sample 9				Undetermined
Sample 9				46.9922
Sample 9				45.34
Sample 9				Undetermined
Sample 9				36.3834
Sample 9				Undetermined
Sample 9				Undetermined
Sample 10	Undetermined					Likely positive
Sample 10	42.7492
Sample 10	42.3411
Sample 10	42.3943
Sample 10	42.1256
Sample 10	Undetermined
Sample 10	Undetermined
Sample 10	49.0363
Sample 10	Undetermined
Sample 10	43.0241
Sample 12			Undetermined			Likely negative
Sample 12			Undetermined
Sample 12			Undetermined
Sample 12			Undetermined
Sample 12			Undetermined
Sample 12			Undetermined
Sample 12			Undetermined
Sample 12			Undetermined
Sample 12			Undetermined
Sample 12			Undetermined
Sample 13				41.9487		Likely positive
Sample 13				42.4424
Sample 13				41.1687
Sample 13				42.1449
Sample 13				43.2548
Sample 13				42.3512
Sample 13				43.0073
Sample 13				41.6195
Sample 13				41.6833
Sample 13				40.885
Sample 15	42.2658	Undetermined	38.7757	43.6966		Likely positive
Sample 15	41.342	38.3857	38.3893	35.6413
Sample 15	40.9599	Undetermined	40.7197	41.6961
Sample 15	40.392	Undetermined	36.2072	44.15
Sample 15	40.9655	Undetermined	Undetermined	Undetermined
Sample 15	40.867	41.0659	39.4073	44.8792
Sample 15	Undetermined	Undetermined	39.9811	Undetermined
Sample 15	40.1111	40.9322	Undetermined	42.1131
Sample 15	40.665	40.3591	40.6511	Undetermined
Sample 15	41.1683	40.0375	37.7076	43.332
Sample 23	Undetermined	Undetermined	39.5876			Likely positive
Sample 23	42.5974	43.2257	Undetermined
Sample 23	Undetermined	40.4156	39.3056
Sample 23	Undetermined	Undetermined	Undetermined
Sample 23	Undetermined	Undetermined	Undetermined
Sample 23	42.9792	Undetermined	39.5331
Sample 23	44.1078	Undetermined	Undetermined
Sample 23	41.2226	Undetermined	Undetermined
Sample 23	Undetermined	Undetermined	39.1737
Sample 23	Undetermined	Undetermined	37.9411
Sample 25				Undetermined		Likely negative
Sample 25				43.0099
Sample 25				Undetermined
Sample 25				Undetermined
Sample 25				Undetermined
Sample 25				Undetermined
Sample 25				Undetermined
Sample 25				Undetermined
Sample 25				Undetermined
Sample 25				Undetermined
Sample 26		Undetermined				Likely negative
Sample 26		Undetermined
Sample 26		48.5509
Sample 26		42.3256
Sample 26		Undetermined
Sample 26		Undetermined
Sample 26		Undetermined
Sample 26		Undetermined
Sample 26		Undetermined
Sample 26		Undetermined
Sample 27					43.9532	Likely negative
Sample 27					Undetermined
Sample 27					Undetermined
Sample 27					47.0159
Sample 27					Undetermined
Sample 27					Undetermined
Sample 27					30.8795
Sample 27					Undetermined
Sample 27					Undetermined
Sample 27					Undetermined
Sample 29		Undetermined	Undetermined			Likely negative
Sample 29		Undetermined	Undetermined
Sample 29		Undetermined	Undetermined
Sample 29		Undetermined	39.9096
Sample 29		Undetermined	Undetermined
Sample 29		Undetermined	Undetermined
Sample 29		Undetermined	Undetermined
Sample 29		Undetermined	Undetermined
Sample 29		Undetermined	Undetermined
Sample 29		Undetermined	Undetermined
Sample 30	Undetermined					Likely negative
Sample 30	Undetermined
Sample 30	Undetermined
Sample 30	Undetermined
Sample 30	41.4594
Sample 30	Undetermined
Sample 30	Undetermined
Sample 30	Undetermined
Sample 30	Undetermined
Sample 30	Undetermined
Sample 32	Undetermined			45.1723		Likely positive
Sample 32	42.3166			46.0738
Sample 32	41.8123			46.2573
Sample 32	Undetermined			46.4554
Sample 32	42.8576			46.9247
Sample 32	40.0453			45.2411
Sample 32	42.5698			47.2882
Sample 32	41.2622			Undetermined
Sample 32	40.9051			Undetermined
Sample 32	40.092			Undetermined
Sample 42		Undetermined				Likely negative
Sample 42		Undetermined
Sample 42		Undetermined
Sample 42		Undetermined
Sample 42		Undetermined
Sample 42		Undetermined
Sample 42		Undetermined
Sample 42		Undetermined
Sample 42		Undetermined
Sample 42		Undetermined
Sample 45	Undetermined	Undetermined				Likely negative
Sample 45	Undetermined	Undetermined
Sample 45	Undetermined	Undetermined
Sample 45	Undetermined	Undetermined
Sample 45	Undetermined	Undetermined
Sample 45	Undetermined	Undetermined
Sample 45	Undetermined	Undetermined
Sample 45	Undetermined	Undetermined
Sample 45	Undetermined	Undetermined
Sample 45	Undetermined	Undetermined
Sample 47		Undetermined				Likely negative
Sample 47		42.2901
Sample 47		Undetermined
Sample 47		Undetermined
Sample 47		Undetermined
Sample 47		Undetermined
Sample 47		Undetermined
Sample 47		Undetermined
Sample 47		Undetermined
Sample 47		Undetermined
Sample 55				Undetermined		Likely negative
Sample 55				Undetermined
Sample 55				Undetermined
Sample 55				Undetermined
Sample 55				Undetermined
Sample 55				Undetermined
Sample 55				Undetermined
Sample 55				Undetermined
Sample 55				49.5846
Sample 55				Undetermined
